# Supplementary material for: Silica-induced NLRP3 inflammasome activation in vitro and in rat lungs
Source: Part Fibre Toxicol. 2014 Nov 19;11:58. doi: 10.1186/s12989-014-0058-0 (PMC4243278; doi:10.1186/s12989-014-0058-0)
Supplement: Additional file 3: Figure S2A-F. — IHC images of caspase-1 and IL-1β at given time points. These supplemental figures represent immunohistochemical staining for caspase-1 on lung tissue obtained at 3 and 7 days (2A), at 28 and 90 days (2B) as well as at 180 and 360 days (2C). Representative images for IL-1β staining are indicated for different timepoints: 3 and 7 days (2D), at 28 and 90 days (2E) as well as at 180 and 360 days (2F). [file 12989_2014_58_MOESM3_ESM.zip]

Archive with 6 entries (6 files):
- 7529516612786270_add2.tiff/7529516612786270_add2.tiff
- 7529516612786270_add2.tiff/7529516612786270_add3.tiff
- 7529516612786270_add2.tiff/7529516612786270_add4.tiff
- 7529516612786270_add2.tiff/7529516612786270_add5.tiff
- 7529516612786270_add2.tiff/7529516612786270_add6.tiff
- 7529516612786270_add2.tiff/7529516612786270_add7.tiff
